# Supplementary material for: Computed Tomography and a Dental Intraoral Scanner to Generate Three-Dimensional Models of the Beaks of Three Bird Species
Source: Vet Sci. 2025 Apr 3;12(4):331. doi: 10.3390/vetsci12040331 (PMC12031319; doi:10.3390/vetsci12040331)
Supplement: Supplementary file 1 [file vetsci-12-00331-s001.zip]

Archive with 2 entries (2 files):
- Video S1 black-headed vulture beak generated in STL using the CT.mp4
- Video S2 black-headed vulture beak generated in STL using a dental oral scan..mp4
